# Supplementary material for: Grey water footprint of pharmaceuticals and personal care products discharged via urban wastewater
Source: Sci Rep. 2026 Apr 17;16:17898. doi: 10.1038/s41598-026-48905-5 (PMC13249973; doi:10.1038/s41598-026-48905-5)
Supplement: Supplementary file 1 — Supplementary Material 1 [file 41598_2026_48905_MOESM1_ESM.xlsx]

## Sheet: S1
CAS No.	Substance	Therapeutic use	Limit of Quantification, LOQ [ng.L-1]	1st Watch List, 2015	2nd Watch List, 2018	3rd Watch List, 2020	4th Watch List, 2022	the substance was found widespread in municipal sources**
1672-58-8	4-formylaminoantipyrin	analgesic	<10					yes
37517-30-9	Acebutolol	beta blockers	<10					yes
33665-90-6	Acesulfam	artificial sweetener	<50
81403-80-7	Alfuzosin	alfa blockers	<10					no
29122-68-7	Atenolol	beta blockers	<10					yes
134523-00-5	Atorvastatin	hypolipidemic	<10					yes
83905-01-5	Azithromycin	antibiotics	<10	yes	yes			yes
41859-67-0	Bezafibrate	lipid regulator	<10					no
66722-44-9	Bisoprolol	beta blockers	<10					yes
94-26-8	Butylparaben	preservative substance	<10
58-08-2	Caffeine	stimulant	<100
298-46-4	Carbamazepine	anti-epileptics	<10	(considered)		(considered)		(yes)
68011-66-5	Carbamazepine-2-hydroxy	Carbamazepine metabolite	<10					(yes)
85756-57-6	Carbamazepine-DH	Carbamazepine metabolite	<10					no
36507-30-9	Carbamazepine-E	Carbamazepine metabolite	<10					(yes)
56980-93-9	Celiprolol	beta blockers	<10					no
59729-33-8	Citalopram	antidepressant	<20					yes
81103-11-9	Clarithromycin	antibiotics	<10	yes	yes			yes
38083-17-9	Climbazole	antifungal	<10					yes
18323-44-9	Clindamycin	antibiotics	<10			(considered)	yes	yes
882-09-7	Clofibric acid	Clofibrate metabolite, hypolipidemic	<10					no
486-56-6	Cotinine	Nicotine metabolite	<20
139-05-9	Cyclamate	artificial sweetener	<100
50-18-0	Cyclophosphamide	cytostatic	<10					no
134-62-3	DEET	insect repellent	<10
737-31-5	Diatrizoate	X-ray contrast agent	<50					no
15307-86-5	Diclofenac	NSAID	<20	yes	(considered)			yes
64118-84-9	Diclofenac-4-hydroxy	Diclofenac metabolite	<20					(yes)
42399-41-7	Diltiazem	antihypertensive	<10					no
114-07-8	Erythromycin	antibiotics	<10	yes	yes			(yes)
120-47-8	Ethylparaben	antifungal agent	<10
83799-24-0	Fexofenadine	antihistamine	<10					(yes)
86386-73-4	Fluconazole	antifungal	<10			yes	yes	no
54910-89-3	Fluoxetine	antidepressant	<10					no
54-31-9	Furosemide	diuretics	<50					yes
60142-96-3	Gabapentin	antiepileptic, analgesic	<10			(considered)		yes
25812-30-0	Gemfibrozil	hypolipidemic	<10			(considered)		no
58-93-5	Hydrochlorothiazide	diuretics	<50					yes
56-75-7	Chloramphenicol	antibiotics	<20					no
15687-27-1	Ibuprofen	NSAID	<20	(considered)		(considered)		yes
51146-55-5	Ibuprofen-2-hydroxy	Ibuprofen metabolite	<50					yes
15935-54-3	Ibuprofen-carboxy	Ibuprofen metabolite	<20					yes
66108-95-0	Iohexol	X-ray contrast agent	<50					no
78649-41-9	Iomeprol	X-ray contrast agent	<50					no
60166-93-0	Iopamidol	X-ray contrast agent	<50					no
73334-07-3	Iopromide	X-ray contrast agent	<50					no
138402-11-6	Irbesartan	antihypertensive	<10					yes
70288-86-7	Ivermectin	antiparasitic	<50					no
22071-15-4	Ketoprofene	NSAID	<10					yes
84057-84-1	Lamotrigine	antiepileptic	<10					(yes)
75330-75-5	Lovastatin	hypolipidemic	<10					no
19982-08-2	Memantine	NMDA receptors blocker (Alzheimer's disease)	<20					no
657-24-9	Metformin	antidiabetic	<50			(considered)	yes	yes
99-76-3	Methylparaben	antifungal	<30
37350-58-6	Metoprolol	beta blockers	<10					yes
61337-67-5	Mirtazapine	antidepressant	<10					(yes)
22204-53-1	Naproxene	NSAID	<50					(yes)
28721-07-5	Oxcarbazepine	antiepileptic	<10					no
2465-59-0	Oxypurinol	Alopurinol metabolite	<50			(considered)		yes
103-90-2	Paracetamol	analgesics/anti-inflammatory	<10					yes
611-59-6	Paraxanthine	stimulant (coffee, tea, chocolate)	<100
61-33-6	Peniciline G	antibiotics	<10					no
60-80-0	Phenazone	NSAID	<10					(yes)
125-33-7	Primidone	antiepileptic	<10					(yes)
525-66-6	Propranolol	beta blockers	<10			(considered)		no
94-13-3	Propylparaben	preservative	<20
479-92-5	Propyphenazone	analgesics/anti-inflammatory	<10					no
66357-35-5	Ranitidine	antacid	<10					no
80214-83-1	Roxithromycin	antibiotics	<10					no
81-07-2	Saccharin	artificial sweetener	<50
18559-94-9	Salbutamol	bronchodilatancium	<10					no
79617-96-2	Sertraline	antidepressant	<10					no
79902-63-9	Simvastatin	hypolipidemic	<10					no
3930-20-9	Sotalol	antiarrhythmic	<10					no
56038-13-2	Sucralose	artificial sweetener	<1000
127-79-7	Sulfamerazine	antibiotics	<10					no
57-68-1	Sulfamethazin	antibiotics	<10					no
723-46-6	Suphamethoxazole	antibiotics	<10	(considered)		yes	yes	no
63-74-1	Sulfanilamide	antibiotics	<50					no
127-57-1	Sulfapyridin	antibiotics	<10					no
144701-48-4	Telmisartan	antihypertensive	<20					yes
55297-95-5	Tiamulin	veterinary antibiotics	<10					no
27203-92-5	Tramadol	antiarrhythmic	<10					yes
101-20-2	Triclocarban	antibacterial	<10
3380-34-5	Triclosan	antibacterial, antifungal	<20			(considered)
738-70-5	Trimethoprim	antibiotics	<10			yes	yes	no
137862-53-4	Valsartan	antihypertensive	<10					yes
164265-78-5	Valsartan acid	Valsartan metabolite	<10					yes
93413-69-5	Venlafaxine	antidepressant	<10		(considered)	yes	yes	yes
52-53-9	Verapamil	antihypertensive	<10					(yes)
67018-85-3	Norverapamil	Verapamil metabolite	<10					(yes)
81-81-2	Warfarin	anticoagulant	<10					(yes)
	*in italics - metabolites			*(considered) - substances proposed as candidates for the WL, finally not included
**Reference: Rosendorf, P., Fiala, D., Stejskalová, L., Kólová, A., Nováková, Z., Váňa, M., Pěkný, P.: Metodika hodnocení rizikovosti zdrojů PPCP a definování kritických míst v povodí s ohledem na účinnou ochranu vodárenských zdrojů (Methodology of risk assessment of PPCP sources and definition of critical points in the river basin with regard to effective protection of water resources). Certifie…

## Sheet: S2
	PNEC [ng.L-1]
Substance	NORMAN databaze	the lowest value found	Source of the lowest PNEC value	1st Watch List, 2015	2nd Watch List, 2018	3rd Watch List, 2020	4th Watch List, 2022
4-formylaminoantipyrin	1000000	1690	Zhou et al., 2019
Acebutolol	2930	2930	NORMAN, 2018
Acesulfam	72400	72400	NORMAN, 2018
Alfuzosin	17	17	NORMAN, 2018
Atenolol	150000	5	Zhou et al., 2019
Atorvastatin	8500	0.26	Zhou et al., 2019
Azithromycin	19	19	NORMAN, 2022	yes	yes
Bezafibrate	2300	230	Zhou et al., 2019
Bisoprolol	92000	92000	NORMAN, 2022
Butylparaben	5060	5060	NORMAN, 2018
Caffeine	100	100	NORMAN, 2018
Carbamazepine	2000	10	Zhou et al., 2019	(considered)		(considered)
Carbamazepine-2-hydroxy	2000	2000	NORMAN, 2018
Carbamazepine-DH	1310	1310	NORMAN, 2022
Carbamazepine-E	2570	2570	NORMAN, 2018
Celiprolol	670	670	NORMAN, 2018
Citalopram	16000	6.35	Gosset et al., 2021
Clarithromycin	120	20	Zhou et al., 2019	yes	yes
Climbazole	110	110	NORMAN, 2022
Clindamycin	44	10	Figuiere et al., 2022			(considered)	yes
Clofibric acid	16500	16500	NORMAN, 2018
Cotinine	10000	10000	NORMAN, 2018
Cyclamate	18500	18500	NORMAN, 2022
Cyclophosphamide	6960	6960	NORMAN, 2018
DEET	88000	6	Gosset et al., 2021
Diatrizoate	88	88	NORMAN, 2022
Diclofenac	50	1	Zhou et al., 2019	yes	(considered)
Diclofenac-4-hydroxy	220	220	NORMAN, 2022
Diltiazem	560	560	NORMAN, 2022
Erythromycin	300	20	Figuiere et al., 2022	yes	yes
Ethylparaben	13300	400	Figuiere et al., 2022
Fexofenadine	200000	450	Figuiere et al., 2022
Fluconazole	1040	250	Vestel et al., 2022			yes	yes
Fluoxetine	100	3	Zhou et al., 2019
Furosemide	710	710	NORMAN, 2018
Gabapentin	1000000	100000	Minguez et al, 2016			(considered)
Gemfibrozil	500	19	Figuiere et al., 2022			(considered)
Hydrochlorothiazide	100000	100000	NORMAN, 2022
Chloramphenicol	2730	2730	NORMAN, 2018
Ibuprofen	11	10	Zhou et al., 2019	(considered)		(considered)
Ibuprofen-2-hydroxy	7880	7880	NORMAN, 2018
Ibuprofen-carboxy	5600	5600	NORMAN, 2018
Iohexol	140	140	NORMAN, 2018
Iomeprol	150	150	NORMAN, 2018
Iopamidol	30	30	NORMAN, 2022
Iopromide	140	140	NORMAN, 2018
Irbesartan	700000	130	Figuiere et al., 2022
Ivermectin	140	140	NORMAN, 2018
Ketoprofene	2100	2000	Gosset et al., 2021
Lamotrigine	8000	470	Figuiere et al., 2022
Lovastatin	190	190	NORMAN, 2018
Memantine	1840	390	Figuiere et al., 2022
Metformin	160000	400	Figuiere et al., 2022			(considered)	yes
Methylparaben	5000	5000	NORMAN, 2018
Metoprolol	8600	3200	Vogel et al., 2011
Mirtazapine	1000	970	Figuiere et al., 2022
Naproxene	1700	1700	NORMAN, 2022
Oxcarbazepine	2950	2950	NORMAN, 2018
Oxypurinol	14000	14000	NORMAN, 2022			(considered)
Paracetamol	46000	500	Zhou et al., 2019
Paraxanthine	21400	14	Zhou et al., 2019
Peniciline G	110	110	NORMAN, 2022
Phenazone	1100	1100	NORMAN, 2018
Primidone	9110	320	Vogel et al., 2011
Propranolol	410	100	Vogel et al., 2011			(considered)
Propylparaben	12300	170	Figuiere et al., 2022
Propyphenazone	800	571	Zhou et al., 2019
Ranitidine	3100	5	Zhou et al., 2019
Roxithromycin	83	47	Bengtsson-Palme and Larsson, 2016
Saccharin	35900	35900	NORMAN, 2018
Salbutamol	17100	17100	NORMAN, 2018
Sertraline	9.4	4.7	Figuiere et al., 2022
Simvastatin	2630	2630	NORMAN, 2018
Sotalol	6520	6520	NORMAN, 2018
Sucralose	29700	29700	NORMAN, 2018
Sulfamerazine	680	680	NORMAN, 2022
Sulfamethazin	30000	30000	NORMAN, 2022
Sulphamethoxazole	600	118	Grung et al, 2008	(considered)		yes	yes
Sulfanilamide	17500	17500	NORMAN, 2018
Sulfapyridin	1830	1830	NORMAN, 2018
Telmisartan	49000	26	Zhou et al., 2019
Tiamulin	250	250	NORMAN, 2018
Tramadol	8650	320	Vogel et al., 2011
Triclocarban	1.1	1.1	NORMAN, 2018
Triclosan	110	20	Zhou et al., 2019			(considered)
Trimethoprim	120000	160	Gosset et al., 2021			yes	yes
Valsartan	560000	3865	Zhou et al., 2019
Valsartan acid	320000	320000	NORMAN, 2022
Venlafaxine	880	2.3	Fernandez-Rubio et al., 2019		(considered)	yes	yes
Verapamil	2530	600	Gosset et al., 2021
Norverapamil	100	100	NORMAN, 2018
Warfarin	12000	12000	NORMAN, 2023
*in italics - metabolites				*(considered) - substances proposed as candidates for the WL, finally not included

## Sheet: S3
		Substances not detected in monitored profiles
Substance	LOQ [ng.L-1]	Raw wastewater (WWTP inflows)	Partially treated wastewater (outflows from combined sewer where wastewater from IAS are discharged)	Centrally treated wastewater (WWTP outflows)	Aditionally treated wasteware (outflows from stabilization ponds)	Recipients downstream of urban pollution discharges	Watercourse upstream of urban pollution discharge
4-formylaminoantipyrine	<10
Acebutolol	<10						ND
Acesulfam	<50
Alfuzosin	<10		ND		ND	ND	ND
Atenolol	<10						ND
Atorvastatin	<10						ND
Azithromycin	<10						ND
Bezafibrate	<10		ND	ND	ND	ND	ND
Bisoprolol	<10						ND
Butylparaben	<10			ND	ND	ND	ND
Caffeine	<100
Carbamazepine	<10						ND
Carbamazepine-2-hydroxy	<10						ND
Carbamazepine-DH	<10		ND		ND	ND	ND
Carbamazepine-E	<10						ND
Celiprolol	<10						ND
Citalopram	<20						ND
Clarithromycin	<10						ND
Climbazole	<10						ND
Clindamycin	<10						ND
Clofibric acid	<10	ND	ND	ND	ND	ND	ND
Cotinine	<20
Cyclamate	<100						ND
Cyclophosphamide	<10		ND		ND	ND	ND
DEET	<10
Diatrizoate	<50		ND	ND	ND	ND	ND
Diclofenac	<20						ND
Diclofenac-4-hydroxy	<20						ND
Diltiazem	<10	ND	ND	ND	ND	ND	ND
Erythromycin	<10						ND
Ethylparaben	<10			ND	ND		ND
Fexofenadine	<10						ND
Fluconazole	<10						ND
Fluoxetine	<10		ND	ND	ND	ND	ND
Furosemide	<50						ND
Gabapentin	<10
Gemfibrozil	<10	ND		ND	ND	ND	ND
Hydrochlorothiazide	<50						ND
Chloramphenicol	<20				ND	ND	ND
Ibuprofen	<20
Ibuprofen-2-hydroxy	<50						ND
Ibuprofen-carboxy	<20
Iohexol	<50				ND	ND	ND
Iomeprol	<50						ND
Iopamidol	<50		ND		ND	ND	ND
Iopromide	<50						ND
Irbesartan	<10						ND
Ivermectin	<50	ND	ND	ND	ND	ND	ND
Ketoprofene	<10						ND
Lamotrigine	<10						ND
Lovastatin	<10		ND	ND	ND	ND	ND
Memantine	<20				ND		ND
Metformin	<50
Methylparaben	<30			ND			ND
Metoprolol	<10						ND
Mirtazapine	<10				ND		ND
Naproxene	<50						ND
Oxcarbazepine	<10				ND	ND	ND
Oxypurinol	<50						ND
Paracetamol	<10
Paraxanthine	<100
Peniciline G	<10				ND	ND	ND
Phenazone	<10						ND
Primidone	<10						ND
Propranolol	<10	ND	ND	ND	ND	ND	ND
Propylparaben	<20			ND	ND		ND
Propyphenazone	<10				ND		ND
Ranitidine	<10				ND		ND
Roxithromycin	<10				ND	ND	ND
Saccharin	<50
Salbutamol	<10		ND		ND	ND	ND
Sertraline	<10				ND
Simvastatin	<10			ND	ND	ND	ND
Sotalol	<10		ND				ND
Sucralose	<1000						ND
Sulfamerazine	<10	ND	ND	ND	ND	ND	ND
Sulfamethazin	<10						ND
Suphamethoxazole	<10						ND
Sulfanilamide	<50						ND
Sulfapyridin	<10						ND
Telmisartan	<20						ND
Tiamulin	<10	ND	ND	ND	ND	ND	ND
Tramadol	<10						ND
Triclocarban	<10				ND	ND	ND
Triclosan	<20				ND		ND
Trimethoprim	<10						ND
Valsartan	<10						ND
Valsartan acid	<10						ND
Venlafaxine	<10						ND
Verapamil	<10						ND
Norverapamil	<10				ND	ND	ND
Warfarin	<10						ND
Number of not detected substances		7	16	16	33	25	79

## Sheet: S4
			Combined sewer discharge (IAS)							Small WWTP (mechanical-biological) inflow							Constructed wetland inflow							Large WWTP (mechanical-biological) inflow							Small WWTP (mechanical-biological) outflow							Constructed wetland outflow							Large WWTP (mechanical-biological) outflow
			8 profiles							8 profiles							2 profiles							1 profile							8 profiles							2 profiles							1 profile
			39 sampling campaigns							37 sampling campaigns							6 sampling campaigns							7 sampling campaigns							36 sampling campaigns							6 sampling campaigns							7 sampling campaigns
	LOQ	unit	Number of analyses	Median	Mean	SD	Min	Max	DF	Number of analyses	Median	Mean	SD	Min	Max	DF	Number of analyses	Median	Mean	SD	Min	Max	DF	Number of analyses	Median	Mean	SD	Min	Max	DF	Number of analyses	Median	Mean	SD	Min	Max	DF	Number of analyses	Median	Mean	SD	Min	Max	DF	Number of analyses	Median	Mean	SD	Min
CODCr	<25	mg/L	39	107.5	185.905	235.298	30.1	1110	0.974359	37	577	834.595	830.516	63	4670	1	6	117.5	111.5	46.8499	46	173	1	7	914	1035.43	447.72	475	2050	1	36	42	199.993	565.529	25	3040	0.805556	6	30	29.6667	2.0548	27	32	0.5	7	29	33.3333	7.58654	27
N-NH4+	<0,04	mg/L	39	10.2	22.3177	24.796	1.23	93.2	1	37	37	40.2565	22.9829	5.13	88.1	1	6	8.74	11.5767	7.93937	4.26	28.4	1	7	27.1	27.5429	5.6183	21.2	38.4	1	36	1.89	7.45246	10.6755	0.052	44.6	0.972222	6	9.475	10.68	3.67002	6.95	17.1	1	7	0.139	0.176286	0.098343	0.066
N-NO3-	<0,11	mg/L	39	2.77	5.09926	5.79761	0.154	23	1	37	0.2975	1.91209	2.53496	0.123	7.89	0.864865	6	4.835	3.861	1.98675	0.716	6.09	1	7	0.214	0.794	1.17876	0.147	3.15	0.714286	36	10.8	13.4249	12.2192	0.214	42.8	0.916667	6	1.37	1.272	0.810875	0.263	2.55	1	7	7.95	8.97714	2.73341	6.25
P-PO43-	<0,025	mg/L	39	1.28	2.52262	2.67133	0.187	10.4	1	37	3.79	4.20838	2.67207	0.374	9.62	1	6	0.742	1.06267	0.865112	0.247	2.87	1	7	3.75	3.55429	0.845574	2.21	4.52	1	36	0.784	1.78386	2.10252	0.04	6.6	0.972222	6	1.51	1.66817	0.933804	0.539	2.89	1	7	0.146	0.15975	0.0956435	0.042
Ptotal	<0,025	mg/L	39	2.65	3.91295	3.89632	0.329	14.6	1	37	7.2	8.4583	5.28824	0.977	23.5	1	6	1.905	2.06633	1.13205	0.738	4.32	1	7	9.06	8.21429	1.75733	5.3	10.2	1	36	1.385	4.603	12.2879	0.039	75.1	1	6	1.98	2.1935	0.924511	0.991	3.46	1	7	0.217	0.262286	0.13182	0.119
4-formylaminoantipyrine	<10	ng/L	5	132	320.54	436.18	26.3	1180	1	4	902	867	400.274	304	1360	1	0							2	1720	1720	140	1580	1860	1	4	1190	1134.75	577.536	289	1870	1	0							2	1660	1660	60	1600
Acebutolol	<10	ng/L	15	1072.5	1660.07	1547.44	11.4	4460	0.666667	12	728	1497.2	1222.44	49.4	3030	0.583333	0							3	1100	1035.67	206.343	757	1250	1	11	48.55	127.988	179.374	18.3	576	0.727273	0							3	38.4	32.1333	10.309	17.6
Acesulfam	<50	ng/L	25	7400	11562	11783.4	649	37000	1	24	14550	20596.7	22323.8	2500	110000	1	3	910	1583.33	1298.83	440	3400	1	5	8200	8750	3124	4820	13000	1	23	4300	9549.96	16177.5	310	73000	1	3	1800	1866.67	249.444	1600	2200	1	5	1100	1293.6	900.273	389
Alfuzosin	<10	ng/L	15	ND					0	12	16.3	17.8	5.77293	11.6	25.5	0.25	0							3	ND					0	11	14.5	14.5	0	14.5	14.5	0.0909091	0							3	ND
Atenolol	<10	ng/L	39	81.5	210.826	348.423	11.5	1500	0.692308	37	901.5	1431.75	1623.09	13	6500	0.864865	6	540	695	407.011	250	1300	1	7	320	319	65.4457	178	390	1	36	99	296.255	514.859	10	2100	0.861111	6	110.5	132.5	112.078	15	320	1	7	160	157.871	54.4852	76.1
Atorvastatin	<10	ng/L	5	45.8	348.34	611.197	12	1570	1	4	468	484	146.91	298	702	1	0							2	278	278	102	176	380	1	4	47	85.075	80.4252	24.3	222	1	0							2	28.6	28.6	0	28.6
Azithromycin	<10	ng/L	39	40.4	367.542	1170.53	11	5930	0.615385	37	85	586.726	1154.85	12	5100	0.72973	6	25	36.75	28.9169	12	85	0.666667	7	186	217	96.6895	120	410	1	36	78.2	169.115	201.048	14	780	0.916667	6	ND					0	7	130	113.657	36.5539	33
Bezafibrate	<10	ng/L	39	ND					0	37	11	11	0	11	11	0.027027	6	ND					0	7	ND					0	36	ND					0	6	ND					0	7	ND
Bisoprolol	<10	ng/L	15	161	262.667	286.555	19.5	845	0.8	12	369	412.5	165.952	245	722	1	0							3	250	233.667	44.3947	173	278	1	11	167	152.864	68.4931	40.8	252	1	0							3	78.5	73.1667	17.9552	49
Butylparaben	<10	ng/L	5	23.5	23.5	0	23.5	23.5	0.2	4	55	42.5667	17.6541	17.6	55.1	0.75	0							2	14.65	14.65	3.35	11.3	18	1	4	ND					0	0							2	ND
Caffeine	<100	ng/L	39	13200	21676.8	23431.7	770	110000	1	37	46100	56937.8	39149.6	2700	160000	1	6	10200	11533.3	4740.84	5600	20000	1	7	41300	49728.6	14657.6	29300	75000	1	36	385	1221.5	1670.78	126	5900	0.611111	6	840	1188.33	1036.25	230	3300	1	7	170	188	68.9541	114
Carbamazepine	<10	ng/L	39	91	136.522	169.083	14	810	0.589744	37	450	4085.31	11296.6	18	51000	0.864865	6	16.5	43.25	50.1666	10	130	0.666667	7	460	442.429	152.309	165	631	1	36	410	4339.42	11869.5	29	46000	0.861111	6	55	55	23.6784	26	84	0.5	7	430	441.429	136.941	222
Carbamazepine-2-hydroxy	<10	ng/L	39	28.55	40.86	31.8397	11	110	0.25641	37	62	424.208	918.67	12	3400	0.702703	6	43.5	43.5	22.5	21	66	0.333333	7	58	51.0286	21.425	24.3	86	1	36	60.8	517.38	1202.65	15.8	3900	0.694444	6	33	33.6667	2.49444	31	37	0.5	7	44.7	42.7571	13.156	21
Carbamazepine-DH	<10	ng/L	39	ND					0	37	48.5	48.5	2.5	46	51	0.0540541	6	ND					0	7	ND					0	36	51.5	51.5	1.5	50	53	0.0555556	6	ND					0	7	ND
Carbamazepine-E	<10	ng/L	39	24.5	28.3125	17.7956	10.5	64	0.205128	37	33	397.278	933.99	10	3100	0.621622	6	17	17	0	17	17	0.166667	7	41	37.6714	9.79398	19	49	1	36	44.25	392.327	902.086	11	3000	0.611111	6	ND					0	7	44	38.7	12.8528	15
Celiprolol	<10	ng/L	15	20.9	20.9	0	20.9	20.9	0.0666667	12	2660	4413.33	3539.23	1230	9350	0.25	0							3	205	180.7	71.8543	83.1	254	1	11	1300	1356.67	220.05	1120	1650	0.272727	0							3	112	107.867	24.0202	76.6
Citalopram	<20	ng/L	15	81.9	138.27	139.751	23.6	412	0.666667	12	210.5	232.917	100.551	121	512	1	0							3	143	130.667	19.6016	103	146	1	11	127	134.909	32.2165	100	218	1	0							3	81.1	82.2333	9.26115	71.5
Clarithromycin	<10	ng/L	39	75.35	455.294	1386.69	12	7700	0.871795	37	60	992.281	2231.94	11	10000	0.837838	6	62	522.667	1063.61	5	2900	1	7	622	646	218.525	380	1120	1	36	94	318.264	633.729	11	3300	0.777778	6	75.5	116	102.276	34	330	1	7	230	309.286	180.834	167
Climbazole	<10	ng/L	5	44.2	140.64	208.39	10.2	554	1	4	152.2	218.825	203.878	24.9	546	1	0							2	96.75	96.75	12.25	84.5	109	1	4	83.4	92.75	64.5957	27.2	177	1	0							2	29.35	29.35	6.25	23.1
Clindamycin	<10	ng/L	15	31.3	40.12	29.2316	11	90.1	0.333333	12	31.9	156.58	219.878	12.1	590	0.416667	0							3	74.9	87.7	33.0262	55.2	133	1	11	47.65	94.2125	112.139	10.1	352	0.727273	0							3	81.4	79.0333	15.4817	59
Clofibric acid	<10	ng/L	39	ND					0	37	ND					0	6	ND					0	7	ND					0	36	ND					0	6	ND					0	7	ND
Cotinine	<20	ng/L	39	926	1785.81	2469.6	97.7	11100	1	37	1740	2256.11	1847.56	348	7110	1	6	658.5	729.667	404.864	251	1470	1	7	1240	1346	737.723	463	2700	1	36	47.7	86.0931	121.93	20.1	652	0.805556	6	362	366.333	134.702	157	594	1	7	49.05	60.7167	30.6355	31
Cyclamate	<100	ng/L	5	1140	7210.6	12080.4	110	31300	1	4	37900	36050	10795.7	19700	48700	1	0							2	21600	21600	8500	13100	30100	1	4	181.5	197.75	65.2395	132	296	1	0							2	125	125	0	125
Cyclophosphamide	<10	ng/L	15	ND					0	12	11.8	11.8	0	11.8	11.8	0.0833333	0							3	15.9	15.9	0	15.9	15.9	0.333333	11	54.8	54.8	0	54.8	54.8	0.0909091	0							3	ND
DEET	<10	ng/L	15	607	2305.45	3119.38	40.9	9860	1	12	2470	5354.58	6940.94	398	23300	1	0							3	2130	2532.67	2033.51	268	5200	1	11	98.1	1576.28	4317.66	41.2	15200	1	0							3	118	167	76.4766	108
Diatrizoate	<50	ng/L	5	ND					0	4	175	175	11	164	186	0.5	0							2	ND					0	4	ND					0	0							2	ND
Diclofenac	<20	ng/L	39	607	925.695	970.497	51	4200	0.974359	37	1700	2408.95	2376.42	56	10000	1	6	380	478.333	338.694	150	1100	1	7	1400	1485.71	551.928	670	2400	1	36	1260	1546.06	1256.92	84	7300	0.972222	6	535	568.333	284.571	170	1100	1	7	1100	1061	307.422	673
Diclofenac-4-hydroxy	<20	ng/L	39	125	247.378	260.171	24.2	867	0.589744	37	439	712.6	710.576	22	3300	0.945946	6	311	311	249	62	560	0.333333	7	323	342.833	171.878	130	604	0.857143	36	307.5	325.233	308.125	23	1600	0.833333	6	84	154	146.522	48	440	0.833333	7	87.9	93.8	47.544	40.1
Diltiazem	<10	ng/L	15	ND					0	12	ND					0	0							3	ND					0	11	ND					0	0							3	ND
Erythromycin	<10	ng/L	39	170	393.5	475.491	18	1410	0.179487	37	26	45.3364	35.0915	14	130	0.297297	6	29.5	29.5	15.5	14	45	0.333333	7	92.4	86.25	24.9521	50.2	110	0.571429	36	19	36.0462	36.7641	10	127	0.361111	6	14.5	14.5	1.5	13	16	0.333333	7	43	46.84	24.5182	22
Ethylparaben	<10	ng/L	5	307.45	307.45	289.55	17.9	597	0.4	4	491	493.667	93.0997	381	609	0.75	0							2	456.5	456.5	203.5	253	660	1	4	ND					0	0							2	ND
Fexofenadine	<10	ng/L	15	18.55	18.55	5.45	13.1	24	0.133333	12	122	214.8	216.367	14.1	586	0.5	0							3	248	233	29.3371	192	259	1	11	180	158.933	81.0704	50.8	246	0.272727	0							3	67.8	63.2	17.8535	39.4
Fluconazole	<10	ng/L	15	93.6	148.95	144.093	23.6	385	0.266667	12	303.4	303.4	247.6	55.8	551	0.166667	0							3	64.8	64.8	41.2	23.6	106	0.666667	11	188	188	80	108	268	0.181818	0							3	95.3	81.9333	33.0208	36.5
Fluoxetine	<10	ng/L	15	ND					0	12	14.1	14.1	0	14.1	14.1	0.0833333	0							3	ND					0	11	ND					0	0							3	ND
Furosemide	<50	ng/L	39	1065	2157.53	2441.09	60	11000	0.974359	37	1900	2457.11	2206.2	250	10500	1	6	1650	2085	1814.61	510	5900	1	7	2370	1980	741.947	970	2900	1	36	710	1018.75	1110.11	69	5640	1	6	1450	1920	1329.91	520	4600	1	7	500	460.429	182.147	182
Gabapentin	<10	ng/L	39	4950	15108.9	20902.6	29.8	93000	0.923077	37	3440	16981.6	25958.8	15	97000	1	6	680	1464	1240.14	270	3300	0.833333	7	10000	10054.3	2326.63	5540	13300	1	36	1380	5730.43	9203.61	20	35000	0.972222	6	650	740	433.128	180	1300	1	7	2780	2697.14	869.691	1710
Gemfibrozil	<10	ng/L	39	12.5	12.5	1.5	11	14	0.0512821	37	ND					0	6	ND					0	7	33	33	8.98146	22	44	0.428571	36	ND					0	6	ND					0	7	ND
Hydrochlorothiazide	<50	ng/L	39	1800	1721.46	1201.82	191	4400	1	37	2700	3486.46	2893.76	330	11900	1	6	750	1321.67	1192.16	220	3800	1	7	1200	1219.86	361.636	730	1900	1	36	3445	3681.67	3030.87	350	16000	1	6	715	1423.33	1306.68	250	3900	1	7	1220	1238.57	307.823	630
Chloramphenicol	<20	ng/L	39	83.5	93.5	54.5642	37	170	0.102564	37	63	127	116.863	32	340	0.162162	6	40	40	0	40	40	0.166667	7	205.35	205.35	124.65	80.7	330	0.285714	36	74	111.286	76.2209	35	280	0.194444	6	22	22	0	22	22	0.166667	7	33	33	0	33
Ibuprofen	<20	ng/L	39	5400	10700	15110.4	290	79000	1	37	13000	15344.1	13320.6	1300	56000	1	6	4900	4108.33	1917.55	950	6600	1	7	10600	11067.1	2748.96	8300	16000	1	36	101	306.182	376.032	26.7	1400	0.916667	6	3550	3066.67	970.681	1400	4100	1	7	324	326	279.31	36
Ibuprofen-2-hydroxy	<50	ng/L	39	10900	14508.6	14835.3	567	65000	1	37	24000	26090.8	21230.5	1900	90000	1	6	4050	4216.67	2200.32	1200	8400	1	7	19100	17800	5015.12	10000	26000	1	36	166	774.932	1441.69	51	6650	0.694444	6	4250	5100	2827.25	2700	11000	1	7	94	162.825	125.534	83.3
Ibuprofen-carboxy	<20	ng/L	39	10000	22169.8	32911.4	45.5	160000	1	37	39000	51886.2	45187.7	5600	180000	1	6	2400	6032.33	7746.45	94	22000	1	7	31400	36128.6	14837.1	21000	68000	1	36	67	232.833	666.149	27.3	3200	0.583333	6	3300	3373.33	2028.85	440	6100	1	7	59.6	77.7667	38.2687	42.7
Iohexol	<50	ng/L	39	89.5	89.5	20.5	69	110	0.0512821	37	117	158.675	122.833	58.2	444	0.324324	6	110	110	0	110	110	0.166667	7	320	320	70	250	390	0.285714	36	ND					0	6	75	75	0	75	75	0.166667	7	97	97	0	97
Iomeprol	<50	ng/L	15	136.7	275.425	292.042	53.3	775	0.266667	12	313	638.322	664.577	58.9	2270	0.75	0							3	1370	1318	921.742	164	2420	1	11	123	122.167	50.0139	60.5	183	0.272727	0							3	469	464	139.258	291
Iopamidol	<50	ng/L	39	ND					0	37	310	310	0	310	310	0.027027	6	ND					0	7	ND					0	36	150	150	0	150	150	0.0277778	6	ND					0	7	ND
Iopromide	<50	ng/L	39	104	1652	2226.07	52	4800	0.0769231	37	178.5	885.625	1694.76	68	6300	0.324324	6	590	590	90	500	680	0.333333	7	2230	1598.33	1015.89	165	2400	0.428571	36	197	1779.96	3006.38	51.8	7770	0.138889	6	395	395	215	180	610	0.333333	7	133	133	0	133
Irbesartan	<10	ng/L	15	574	764.489	760.031	28.1	2350	0.6	12	2000	3792.18	4820.03	265	15700	0.916667	0							3	256	238.667	37.959	186	274	1	11	1650	2133.7	2241.28	113	8160	0.909091	0							3	200	192	21.9697	162
Ivermectin	<50	ng/L	15	ND					0	12	ND					0	0							3	ND					0	11	ND					0	0							3	ND
Ketoprofene	<10	ng/L	39	98.25	274.579	357.514	11	1300	0.615385	37	350	818.812	1170.58	13.2	4850	0.864865	6	155	163.5	111.968	24	320	0.666667	7	201	211.714	92.0989	95	400	1	36	31	136.648	202.321	10.1	770	0.638889	6	80.5	68.75	35.1239	14	100	0.666667	7	23.35	31.425	22.5786	10
Lamotrigine	<10	ng/L	15	160	279.044	281.926	15.3	868	0.6	12	162	229.3	200.615	16.1	545	0.583333	0							3	125	117.1	56.4927	44.3	182	1	11	851	829.5	728.273	84	2480	0.727273	0							3	692	636	138.072	446
Lovastatin	<10	ng/L	15	ND					0	12	10.1	10.1	0	10.1	10.1	0.0833333	0							3	ND					0	11	ND					0	0							3	ND
Memantine	<20	ng/L	15	524	367.3	240.227	27.9	550	0.2	12	54.5	54.5	1.7	52.8	56.2	0.166667	0							3	ND					0	11	63.05	63.05	5.55	57.5	68.6	0.181818	0							3	ND
Metformin	<50	ng/L	15	43600	97960.7	114452	3030	390000	1	12	265500	330417	269000	120000	1160000	1	0							3	137000	117167	35356.1	67500	147000	1	36	1625	11340.8	22509	220	118000	1	6	3645	8196	11972.4	76	34000	1	7	1370	1595.71	645.243	980
Methylparaben	<30	ng/L	5	212	900.733	1105.06	30.2	2460	0.6	4	1550	1643.33	131.993	1550	1830	0.75	0							2	498.5	498.5	41.5	457	540	1	4	ND					0	0							2	ND
Metoprolol	<10	ng/L	39	979	1599.54	2150.36	121	12300	1	37	1400	1682.92	1102.77	239	4570	1	6	621	554.5	304.835	117	891	1	7	1200	1171.29	242.275	852	1600	1	36	787.5	876.361	444.656	114	2120	1	6	239.5	254.017	107.696	95.1	408	1	7	598	682.714	139.866	541
Mirtazapine	<10	ng/L	15	65.7	163.45	202.191	10.2	594	0.533333	12	55.7	59.7	38.6772	13	126	0.5	0							3	41.3	37.2	13.9802	18.4	51.9	1	11	25.65	37.1	28.9025	12.6	93.9	0.545455	0							3	18.4	18.7333	4.00777	14
Naproxene	<50	ng/L	39	1430	2179.83	3050.35	93.9	15000	0.769231	37	1200	3501.65	7068.06	154	30700	0.837838	6	310	310	0	310	310	0.166667	7	1080	1032.86	219.331	610	1400	1	36	202	656.035	724.17	53.6	2600	0.638889	6	130	130	0	130	130	0.166667	7	97	118.757	57.4315	55
Oxcarbazepine	<10	ng/L	39	57	47.6667	17.6131	23	63	0.0769231	37	26	145.033	304.882	10.8	1000	0.243243	6	ND					0	7	27	27	4	23	31	0.285714	36	69	549.4	839.24	22	2200	0.138889	6	ND					0	7	25	25	1	24
Oxypurinol	<50	ng/L	23	4970	21037.8	47006.3	1620	230000	1	21	12000	35921	63369.6	1850	250000	1	2	6100	6100	3300	2800	9400	1	5	10700	21704	25975.3	1520	72000	1	20	23750	36230	64104.2	2400	310000	1	2	3000	3000	0	3000	3000	1	5	8220	10944	8197.35	3400
Paracetamol	<10	ng/L	39	1650	8041.21	16454.5	69	75000	0.974359	37	11000	15910.1	13529.3	53	47100	1	6	4250	8416.67	8827.12	1300	26000	1	7	18000	16081.4	9641.61	3470	32200	1	36	31.1	145.082	456.526	11.7	2700	0.916667	6	390	1012.6	1075.27	13	2800	0.833333	7	147.5	136.667	67.5368	42
Paraxanthine	<100	ng/L	39	11800	21623.6	22810.1	1300	104000	1	37	64000	68875.7	43776.6	11800	170000	1	6	12400	15270	7449.37	8920	30900	1	7	63000	58171.4	11454.8	32400	68900	1	36	513	1331.76	1909.86	117	7700	0.916667	6	1350	1658.6	1452.91	484	4440	0.833333	7	228	255.333	133.008	116
Peniciline G	<10	ng/L	39	144.6	144.6	128.4	16.2	273	0.0512821	37	15	23.25	15.4818	13	50	0.108108	6	ND					0	7	ND					0	36	22	46.4	51.9099	17	150	0.138889	6	ND					0	7	ND
Phenazone	<10	ng/L	15	36	68.4111	93.7616	11.7	328	0.6	12	69.5	106.917	91.1255	10.4	315	1	0							3	53	62.2333	21.2368	42.1	91.6	1	11	75.4	138.5	137.569	13.7	437	0.818182	0							3	46.9	48.4333	9.4521	37.7
Primidone	<10	ng/L	15	27.2	533.022	812.315	12.9	2500	0.6	12	287	331.317	289.217	28.7	916	0.5	0							3	100	134.033	53.0842	93.1	209	1	11	293	452.933	403.239	62.6	1120	0.545455	0							3	160	216.333	118.356	108
Propranolol	<10	ng/L	15	ND					0	12	ND					0	0							3	ND					0	11	ND					0	0							3	ND
Propylparaben	<20	ng/L	5	70	282.067	330.634	27.2	749	0.6	4	327.5	298.6	173.54	52.4	487	1	0							2	252.5	252.5	98.5	154	351	1	4	ND					0	0							2	ND
Propyphenazone	<10	ng/L	15	666	666	404	262	1070	0.133333	12	19.6	25.5125	17.9576	10.4	67.5	0.666667	0							3	44.8	44.8	0	44.8	44.8	0.333333	11	21.1	19.0333	5.66235	11.3	24.7	0.272727	0							3	ND
Ranitidine	<10	ng/L	39	26.5	119.375	141.223	5	370	0.205128	37	330	511.212	614.537	13.4	2040	0.459459	6	13	13	0	13	13	0.166667	7	223	302.114	266.178	44.8	927	1	36	30.5	146.008	170.767	15	547	0.333333	6	ND					0	7	33	33.25	10.1335	21
Roxithromycin	<10	ng/L	39	48	354.667	456.507	16	1000	0.0769231	37	41.5	41.5	23.5	18	65	0.0540541	6	ND					0	7	30	31.5	11.6413	19.1	49	0.857143	36	130	130	0	130	130	0.0277778	6	ND					0	7	12.7	16.06	6.67281	10
Saccharin	<50	ng/L	39	4100	11447.1	17378.9	420	91000	1	37	17300	23208.6	18477.6	1800	82000	1	6	4350	6316.67	4846.45	1800	16000	1	7	14000	13701.4	4344.36	8250	20500	1	36	340	1448.23	2803.77	55	13700	0.861111	6	3050	3783.33	3081.89	1100	10000	1	7	226	218.44	130.461	66
Salbutamol	<10	ng/L	5	ND					0	4	10.1	10.1	0	10.1	10.1	0.25	0							2	ND					0	4	13.8	13.8	0	13.8	13.8	0.25	0							2	ND
Sertraline	<10	ng/L	39	66.2	101.894	123.662	12	530	0.435897	37	23.45	26.4	12.9747	11	62	0.702703	6	38.5	37	13.2098	17	54	0.666667	7	27	31.9143	10.4782	22.8	55	1	36	20.6	22.672	11.9772	10	55.2	0.694444	6	14	14	0	14	14	0.166667	7	21.85	22.55	6.89051	15
Simvastatin	<10	ng/L	15	20.1	20.1	0	20.1	20.1	0.0666667	12	14.4	14.4	4	10.4	18.4	0.166667	0							3	ND					0	11	ND					0	0							3	ND
Sotalol	<10	ng/L	15	ND					0	12	362	365.5	117.998	199	593	0.5	0							3	137	135.333	17.5942	113	156	1	11	423	463.333	214.068	253	811	0.545455	0							3	216	212.333	23.4141	182
Sucralose	<1000	ng/L	5	15800	15800	0	15800	15800	0.2	4	9395	10462.5	2677.05	8060	15000	1	0							2	9695	9695	1105	8590	10800	1	4	8450	7872.5	3727.5	2390	12200	1	0							2	5055	5055	1455	3600
Sulfamerazine	<10	ng/L	39	ND					0	37	ND					0	6	ND					0	7	ND					0	36	ND					0	6	ND					0	7	ND
Sulfamethazin	<10	ng/L	39	25.6	100.879	221.449	11.1	890	0.358974	37	20.5	34.06	31.9049	10.8	150	0.540541	6	ND					0	7	12.4	12.4	1.4	11	13.8	0.285714	36	16	27.8455	24.8596	10	98	0.305556	6	20	20	0	20	20	0.166667	7	ND
Suphamethoxazole	<10	ng/L	39	65	186.091	325.644	10.6	1200	0.282051	37	320.5	1896.49	6311.57	12.8	31900	0.648649	6	42.5	42.5	3.5	39	46	0.333333	7	300	301.286	106.934	133	430	1	36	130	277.2	467.019	14	2300	0.638889	6	61.5	61.5	48.5	13	110	0.333333	7	159	160.429	47.3885	110
Sulfanilamide	<50	ng/L	39	119.5	192.483	195.393	52.9	610	0.153846	37	62	62	0	62	62	0.027027	6	ND					0	7	66	66	0	66	66	0.142857	36	98.7	105.9	35.8283	52.5	210	0.361111	6	50	50	0	50	50	0.166667	7	134	157.167	89.0813	61
Sulfapyridin	<10	ng/L	39	409.5	1646.94	2484.54	11	9900	0.564103	37	360	576.836	798.072	19	3800	0.675676	6	ND					0	7	270	326.029	212.05	98.2	790	1	36	253.5	403.338	578.737	26	2900	0.666667	6	31	31	20	11	51	0.333333	7	288	409.571	243.053	205
Telmisartan	<20	ng/L	15	1325	1708.14	1357.81	117	4000	0.933333	12	3415	3747.5	2376.52	444	7870	1	0							3	2320	3043.33	1022.95	2320	4490	1	11	1440	2286.55	1461.12	562	5180	1	0							3	2080	2270	425.911	1870
Tiamulin	<10	ng/L	23	ND					0	21	ND					0	2	ND					0	5	ND					0	20	ND					0	2	ND					0	5	ND
Tramadol	<10	ng/L	39	495	964.124	1078.2	23.3	3900	0.974359	37	1700	1816.51	1287.85	53	4600	1	6	205	239.667	180.897	29	570	1	7	1100	1040.43	254.847	680	1460	1	36	1390	1784.81	1601.16	64	7200	1	6	120	108.833	40.2841	46	160	1	7	1060	1046.86	362.88	638
Triclocarban	<10	ng/L	39	22	24.7667	11.9132	10	52	0.230769	37	18	20.3714	7.9209	10	37	0.378378	6	21	18.6667	4.02768	13	22	0.5	7	32.5	32.5	20.5	12	53	0.285714	36	21	23.625	11.0106	11	48	0.222222	6	ND					0	7	18	18	2	16
Triclosan	<20	ng/L	39	81.75	105.312	79.7923	24.2	310	0.615385	37	54	77.825	53.3995	20.8	240	0.972973	6	53.5	50.75	19.9922	20	76	0.666667	7	81.7	117.386	94.0057	32	310	1	36	30	45.5833	35.5615	20.5	148	0.333333	6	26	26	0	26	26	0.166667	7	20	20	0	20
Trimethoprim	<10	ng/L	39	29.7	76.7444	104.567	11	410	0.461538	37	150	621	1519.5	11.7	8010	0.756757	6	20	40	34.8425	11	89	0.5	7	190	189.714	35.2206	150	240	1	36	82.7	254.96	414.577	11	1670	0.833333	6	21	21	3	18	24	0.333333	7	160	149.671	38.6647	70.7
Valsartan	<10	ng/L	15	3310	6134.29	7598.69	77.5	24900	0.8	12	3790	6520	4309.57	2220	15100	1	0							3	2710	2560	673.845	1670	3300	1	11	176	1222.71	1657.66	25.7	5070	1	0							3	33.9	42.5333	26.2356	15.6
Valsartan acid	<10	ng/L	5	27.7	35.725	19.9639	19.2	68.3	0.8	4	55.1	56.7	39.6662	14.6	102	1	0							2	29.95	29.95	8.45	21.5	38.4	1	4	596	545	168.492	283	705	1	0							2	1013	1013	257	756
Venlafaxine	<10	ng/L	39	221	737.145	1756.01	17.9	9800	0.74359	37	460	679.714	580.053	12	2100	0.945946	6	18	18	6	12	24	0.333333	7	200	241.286	81.0198	140	409	1	36	400	542.857	433.593	29	1800	0.972222	6	11	11	0	11	11	0.166667	7	210	191	44.494	110
Verapamil	<10	ng/L	5	144	144	0	144	144	0.2	4	25.4	35.4333	18.745	19.2	61.7	0.75	0							2	65.1	65.1	12.2	52.9	77.3	1	4	28.7	28.7	0.9	27.8	29.6	0.5	0							2	27.75	27.75	1.55	26.2
Norverapamil	<10	ng/L	5	98	98	0	98	98	0.2	4	31.9	27.3	11.7277	11.2	38.8	0.75	0							2	24.3	24.3	11.2	13.1	35.5	1	4	23.6	23.6	0	23.6	23.6	0.25	0							2	ND
Warfarin	<10	ng/L	39	19.5	23.5786	14.3466	10	64	0.358974	37	21	25.0731	14.0355	11	75	0.702703	6	20	17.6667	4.78423	11	22	0.5	7	16.1	17.78	4.97208	11	24	0.714286	36	14	16.6842	6.18123	10.2	31	0.527778	6	17	18	3.74166	14	23	0.5	7	12.5	12.5	0.5	12
*Values below LOQ were excluded from the calculation
DF - Detection frequency
ND - Not detected
[truncated: 23 more columns]
